# Supplementary material for: Locally Fixed Alleles: A method to localize gene drive to island populations
Source: Sci Rep. 2019 Nov 1;9:15821. doi: 10.1038/s41598-019-51994-0 (PMC6825234; doi:10.1038/s41598-019-51994-0)
Supplement: Supplementary file 2 — Dataset 1 [file 41598_2019_51994_MOESM2_ESM.zip]

Archive with 1 entries (1 files):
- Pijk_locally_fixed_alleles_final.maple
